# Supplementary material for: Genomic Adaption and Mutational Patterns in a HaCaT Subline Resistant to Alkylating Agents and Ionizing Radiation
Source: Int J Mol Sci. 2021 Jan 24;22(3):1146. doi: 10.3390/ijms22031146 (PMC7865644; doi:10.3390/ijms22031146)
Supplement: Supplementary file 1 [file ijms-22-01146-s001.zip › Supplementary Table 1.xlsx]

## Sheet: dna-amount
biorep	tecrep	cell_line	ng/µl; 100µl total
1	1	HaCaT	332
2	1	HaCaT	496
3	1	HaCaT	270
1	2	HaCaT	339
2	2	HaCaT	529.3
3	2	HaCaT	272.2
		Average:	373
1	1	HaCaT/SM	248.4
2	1	HaCaT/SM	270
3	1	HaCaT/SM	232.7
1	2	HaCaT/SM	251.6
2	2	HaCaT/SM	253.5
3	2	HaCaT/SM	171.4
		Average:	238
	biorep: biological replicate
	tecrep: technical replicate
