# Supplementary material for: Genomic Adaption and Mutational Patterns in a HaCaT Subline Resistant to Alkylating Agents and Ionizing Radiation
Source: Int J Mol Sci. 2021 Jan 24;22(3):1146. doi: 10.3390/ijms22031146 (PMC7865644; doi:10.3390/ijms22031146)
Supplement: Supplementary file 1 [file ijms-22-01146-s001.zip › Supplementary Table 2.xlsx]

## Sheet: Supplementary Table 1
Chromosomal translocations detected in HaCaT/SM
Genomic coordinates refer to the 1kb genomic bin in which the interchromosomal Hi-C interactions start (hg19)
t(1;7)	chr1	2783000	2784000	chr7	7008000	7009000
t(1;16)	chr1	149820000	149821000	chr16	70472000	70473000
t(3;4)*	chr3	Centromer**		chr4	Centromer**
t(4;14)	chr4	Centromer**		chr14	20199000	20200000
t(4;18)*	chr4	Centromer**		chr18	Centromer**
t(5;13)	chr5	178707000	178708000	chr13	23680000	23681000
t(5;16)	chr5	141088000	141089000	chr16	127000	128000
t(11;X)	chrx	48923000	48924000	chr11**	104655000	104660000
t(8;17)	chr8**	56140000	56145000	chr17**	36350000	36355000
t(8;19)	chr8	30762000	30763000	chr19	21747000	21748000
t(12;20)	chr12	39243000	39244000	chr20	32941000	32942000
t(14;18)	chr14	64434000	64435000	chr18	43288000	43289000
t(19;22)*	chr19	44295000	44296000	chr22	30547000	30548000
*translocations common to HaCaT and HaCaT/SM
**breakpoints could not be unambiguously defined at 1kb resolution
