# Supplementary material for: Genomic Adaption and Mutational Patterns in a HaCaT Subline Resistant to Alkylating Agents and Ionizing Radiation
Source: Int J Mol Sci. 2021 Jan 24;22(3):1146. doi: 10.3390/ijms22031146 (PMC7865644; doi:10.3390/ijms22031146)
Supplement: Supplementary file 1 [file ijms-22-01146-s001.zip › Supplementary Table 3.xlsx]

## Sheet: HaCaTSM vs HaCaT
		CBS Segments of array CGH data HaCaT/SM_vs_HaCaT
	chromosome coordinates refer to hg19
chromosome	start	stop	average ratio/CBS segment	oligos/segment
1	564424	2765252	-0.9372	314
1	2771708	45090613	-0.0931	7033
1	45099320	45213061	0.4473	24
1	45220436	54757379	-0.0804	1711
1	54761803	54820976	-0.9445	12
1	54829146	54908093	-0.0841	16
1	54925102	54968441	0.3568	9
1	54975155	60391772	-0.0553	886
1	60397586	60490676	0.8977	19
1	60494065	72269817	-0.0773	1905
1	72275234	72540780	0.5071	59
1	72546720	76519588	-0.0161	488
1	76523719	79027466	-0.0959	447
1	79031131	107586214	-0.037	3662
1	107590003	121225278	-0.0745	2157
1	121232209	121350930	0.0355	20
1	142617943	149063254	-0.3663	314
1	149079747	149821717	-0.1461	25
1	149821810	152553314	0.0374	568
1	152556449	152581944	-13107	6
1	152586234	153014245	0.0355	90
1	153017870	153171653	0.2006	26
1	153177158	158533302	0.0167	1065
1	158538546	158558512	0.4145	6
1	158564876	160778746	0.0515	407
1	160785763	161253884	-0.0355	97
1	161258236	165313207	0.0488	637
1	165319559	166140002	-0.0419	159
1	166142017	169216702	0.0297	540
1	169227144	169254178	0.4513	6
1	169256516	171162610	0.0628	309
1	171166163	183278859	-0.0095	2056
1	183286134	183384583	0.6278	21
1	183392116	199988176	0.0173	1963
1	199992476	203095156	-0.0453	589
1	203098367	206913210	-0.106	636
1	206919643	207423016	-0.0528	100
1	207438995	226632012	-0.1293	2863
1	226636207	231439350	-0.186	784
1	231449141	242357267	-0.1329	1761
1	242364270	242423027	0.2927	12
1	242428075	243283519	-0.1576	84
1	243288228	243327119	0.1849	9
1	243330530	248043631	-0.1338	890
1	248047438	249218792	-0.0968	173
2	17019	24516594	-0.0999	2994
2	24520261	24544287	-0.8484	5
2	24548386	33513211	-0.1257	1688
2	33516865	40840415	-0.086	1407
2	40845287	41358913	0.0198	101
2	41365745	47167732	-0.0967	940
2	47170612	50129960	-0.127	443
2	50134899	53679621	-0.0118	496
2	53688330	77228947	-0.0979	3510
2	77233582	84650871	-0.0488	808
2	84656556	117979304	-0.1049	3506
2	118005754	118111203	0.3882	6
2	118137847	118207105	-0.194	7
2	118249154	118398138	0.3571	13
2	118422232	119694513	-0.0234	121
2	119700566	137101823	-0.1209	2120
2	137117179	138376783	-0.0451	195
2	138385809	139513968	-0.1445	136
2	139517753	144743633	-0.0573	739
2	144751679	144838455	-0.9092	17
2	144844175	148360482	-0.0041	319
2	148372337	150038389	-0.1051	249
2	150044993	169892860	-0.077	2740
2	169897111	169918656	0.4028	4
2	169923077	170139541	-0.0228	47
2	170142954	180088340	-0.1103	1660
2	180093318	200018455	-0.0698	2491
2	200031456	200040131	0.705	2
2	200052050	201638432	-0.0599	232
2	201642929	210790660	-0.1093	1542
2	210795226	215691790	-0.0505	786
2	215696001	220541184	-0.1414	820
2	220545425	231731954	-0.087	1470
2	231738225	243041364	-0.1382	1854
3	62075	611695	0.5881	89
3	617415	660813	-0.0445	6
3	666257	2986409	0.576	382
3	2993515	6364740	0.4962	447
3	6375270	8460961	0.5795	290
3	8465947	9048409	-0.4154	92
3	9057345	17309188	0.4302	1432
3	17316656	31720112	0.5249	1788
3	31725033	33017383	0.4049	228
3	33025609	36390055	0.515	368
3	36403910	48949514	0.4265	2130
3	48953064	50751321	0.3611	388
3	50754233	51259100	0.4923	81
3	51263154	52568641	0.3516	268
3	52571548	54499644	0.4346	346
3	54501177	60360280	0.4936	976
3	60367507	60416652	-0.4059	11
3	60422896	60544760	-35902	25
3	60551364	60637427	-0.3271	19
3	60642727	75379220	0.4797	2123
3	75386916	75998947	0.104	23
3	76005691	86071641	0.546	1203
3	86075705	90309067	0.4935	421
3	93538467	106901887	0.1162	1589
3	106912804	107368692	-0.4602	69
3	107372962	118890383	0.1025	1613
3	118894174	141713999	0.0602	3850
3	141724273	159089811	0.1176	2304
3	159094772	159286417	-0.3235	39
3	159295188	162170817	0.0842	403
3	162181138	162504822	0.2124	21
3	162514534	162619141	0.6445	14
3	162630179	168856129	0.1784	668
3	168863349	169371879	-0.4152	104
3	169375537	179985160	0.1153	1600
3	179993283	180511081	0.4588	68
3	180521519	189588477	0.0881	1416
3	189592668	189684755	10389	18
3	189688623	194391959	0.1302	687
3	194396656	197845254	0.0804	647
4	45882	68211	-0.3412	5
4	71552	582765	0.3559	93
4	595962	1988875	0.2661	239
4	1990411	3535755	0.3466	286
4	3574456	3631805	0.0006	15
4	3636834	8908708	0.3403	911
4	8910217	9766737	-0.0695	13
4	9803496	10469317	0.4193	94
4	10473527	10492249	-0.011	5
4	10497720	34787187	0.4607	2547
4	34803080	34814779	-1202	2
4	34833500	37698551	0.561	307
4	37701637	42572849	0.432	835
4	42577586	46135805	0.5309	346
4	46141199	58370271	0.4576	1374
4	58375445	69406027	0.5262	952
4	69414741	69483277	-0.3134	8
4	69608683	78636124	0.5	1326
4	78639061	80402284	10272	288
4	80418371	87247773	0.499	1015
4	87253172	87514551	-0.4271	44
4	87519718	89660410	0.4699	394
4	89663348	91407236	0.5528	244
4	91415897	91779504	0.4819	70
4	91783492	91868931	-0.4329	10
4	91876559	103867409	0.5194	1691
4	103880669	103988696	10329	22
4	103994544	122740669	0.5008	2382
4	122741857	122741916	-0.1282	5
4	122746386	124428903	0.4745	272
4	124437690	138640512	0.5259	1148
4	138663344	155779765	0.4771	2450
4	155788216	182641017	0.5338	3160
4	182657533	187591768	0.4695	841
4	187595209	190480866	0.5547	382
4	190488733	190678708	-0.1249	25
4	190687570	190916678	0.4173	23
5	26142	144408	0.7817	15
5	147640	224141	10284	14
5	226358	1879462	0.3158	247
5	1884742	7634436	0.4409	718
5	7639686	8582426	-0.1336	112
5	8597424	17345514	0.4457	1213
5	17349181	31208919	0.5043	1227
5	31212141	46115086	0.4231	2089
5	49559920	59481493	-0.089	1313
5	59493142	59799206	0.4531	42
5	59806227	80817739	-0.0987	2802
5	80822032	121166942	-0.0723	4621
5	121172629	121815022	0.039	93
5	121824665	125634960	-0.0695	388
5	125650832	128628683	-0.1077	448
5	128645470	131297998	-0.0362	347
5	131302175	141076783	-0.1197	1738
5	141082661	178706458	0.422	5372
5	178711746	180712263	-0.1479	349
6	154130	279726	-0.0649	20
6	283968	378956	-0.2647	21
6	384100	3933095	-0.0444	607
6	3939209	4008723	0.7584	17
6	4018128	20919550	-0.0364	2449
6	20922535	21040431	-0.9842	25
6	21043768	22469308	-0.0939	172
6	22492351	29447624	-0.034	1139
6	29451208	32450744	-0.0717	591
6	32455274	32459543	0.732	2
6	32479770	44780763	-0.069	2219
6	44789925	57380592	-0.0308	1939
6	57384952	69644919	0.0182	891
6	69651252	90577465	-0.0356	2860
6	90583578	96722233	0.0358	570
6	96727359	103720471	-0.0345	848
6	103738390	103753939	0.9825	2
6	103766891	104391154	0.0074	45
6	104404390	112343408	-0.0679	1264
6	112355152	143387979	0.5005	4355
6	143390477	161956316	0.4388	2845
6	161961388	166033526	0.5198	599
6	166042572	170911240	0.4472	747
7	44944	7044369	0.082	1114
7	7058784	17635690	-0.1969	1456
7	17651263	24252337	-0.2561	960
7	24268584	24289016	-0.9348	4
7	24292897	56169989	-0.2669	4545
7	56174829	57621419	-0.1841	95
7	62452971	66204857	0.3436	376
7	66213176	72256476	0.3972	836
7	72274004	75956504	0.3046	430
7	75963558	76004543	0.6053	8
7	76009765	76493213	0.2973	27
7	76511777	78932019	0.4677	415
7	78936886	83252795	0.5193	597
7	83259863	97455574	0.4521	2008
7	97462439	98495049	0.3201	148
7	98498161	99518748	0.3999	207
7	99526250	102335349	0.3261	511
7	102339318	102713643	0.496	64
7	102718259	103030942	0.382	40
7	103038450	103108416	-0.0575	12
7	103113306	111100798	0.4383	1548
7	111105151	112440163	0.3717	261
7	112445944	115568584	0.4777	601
7	115576479	115628125	0.8998	11
7	115644711	117881952	0.4153	454
7	117885689	127086031	0.4797	1729
7	127103216	133739575	0.3679	1324
7	133743247	137584783	0.4396	762
7	137588161	144106867	0.3863	1128
7	144113548	147676223	0.4447	703
7	147680449	159118566	0.3814	1963
8	161472	30748085	-0.218	4445
8	30775975	36642937	0.3559	740
8	36649900	39040659	0.2701	355
8	39041618	41362439	0.3764	310
8	41367054	41662292	0.2376	70
8	41669405	42378936	0.3396	130
8	42385169	48947064	0.2535	337
8	48950308	54758375	0.3475	712
8	54764541	56097345	0.287	173
8	56101010	56147142	0.8521	10
8	56150183	75595762	0.3097	2638
8	75601849	79902777	0.3821	406
8	79934854	82189022	0.2838	286
8	82193925	89021920	0.3963	798
8	89034245	111945939	0.3141	3226
8	111951212	117450545	0.3824	559
8	117469787	131184215	0.3159	1916
8	131188702	131396631	-0.2572	43
8	131399965	132070900	0.2908	92
8	132080967	133294492	0.3838	129
8	133304003	142202491	0.2964	1165
8	142205751	142507507	0.22	61
8	142516305	142531643	-0.3835	4
8	142539571	146057499	0.1874	587
8	146060914	146294098	0.272	37
9	204193	254712	-0.3802	10
9	258399	1075540	0.5076	157
9	1079463	3512929	0.5746	351
9	3519377	6965025	0.521	593
9	6969619	13454718	0.5824	829
9	13462689	33023850	0.4988	2530
9	33028610	44259464	0.4171	993
9	45469331	72882902	-0.0992	340
9	72888048	90453069	-0.0572	2460
9	90463564	103776453	-0.0984	2020
9	103781780	108275138	-0.0053	560
9	108282767	109093379	-0.0714	103
9	109102398	109538143	-0.4361	50
9	109564685	116059425	-0.0702	1062
9	116060890	118719495	-0.1279	432
9	118733325	119419531	-0.0702	109
9	119422945	119478493	-0.819	12
9	119484432	123222841	-0.06	409
9	123227567	123239453	0.3167	3
9	123246349	123776165	-0.0665	105
9	123782336	136194644	-0.1153	2306
9	136199836	140999928	-0.1593	879
9	141008863	141025921	0.128	3
10	136361	75915820	-0.3607	10179
10	75923421	76017728	-12043	17
10	76022993	82876632	-0.3957	1089
10	82883786	82891283	-4461	2
10	82897174	135434178	-0.372	8018
11	200215	945857	-0.1084	147
11	952319	1120371	-0.2433	42
11	1122082	1689081	-0.0805	99
11	1696419	1700295	0.641	2
11	1704417	3247952	-0.0975	293
11	3254177	4698065	-0.0116	177
11	4701501	5375725	0.0757	142
11	5385301	6278388	0.0061	191
11	6282812	6676031	-0.111	75
11	6683603	15887559	-0.0004	1526
11	15903944	16757938	0.0813	139
11	16761426	21930782	-0.0011	909
11	21955890	31696685	0.0647	1147
11	31705076	36472190	0.0008	792
11	36479186	42861910	0.059	540
11	42891032	48328800	-0.0352	871
11	48333517	56979925	0.0618	487
11	56984320	57844092	-0.0598	163
11	57846216	60638286	0.0333	484
11	60641691	66704236	-0.0565	1197
11	66712836	66784073	0.3157	14
11	66789054	75270440	-0.0393	1388
11	75276723	88503772	0.0124	1930
11	88503862	92111218	0.0892	376
11	92115136	96579366	0.0137	705
11	96589279	100078761	0.075	378
11	100083897	104654343	0.0268	633
11	104666540	104723863	-0.1244	5
11	104737503	134945165	-0.5507	4684
12	87496	163643	-0.119	2
12	189561	3058678	0.275	557
12	3062397	3326298	0.1614	52
12	3330358	3821354	0.2586	83
12	3828827	6137493	0.3242	375
12	6143121	9246041	0.268	516
12	9251676	20579905	0.3424	1653
12	20588366	24348339	0.4112	599
12	24349919	26595737	0.3451	369
12	26601308	26658253	-0.0804	13
12	26661401	31104993	0.347	603
12	31109037	38598586	0.2965	505
12	38614223	39226750	0.5545	74
12	39230208	39242397	0.6758	4
12	39247950	42123197	0.9296	435
12	42142001	45747247	0.8597	508
12	45752353	71209840	-0.0964	4091
12	71216003	96230394	-0.0547	3112
12	96238905	98959431	-0.0829	371
12	98964569	99000591	-11097	10
12	99007493	99163933	-0.1467	32
12	99166844	102028407	-0.0701	523
12	102035013	126017452	-0.1283	3851
12	126021808	131652868	-0.0539	747
12	131675403	133779076	-0.161	360
13	19296544	23664269	-0.3906	645
13	23681101	32301631	0.0928	1476
13	32307644	38917123	0.1348	1082
13	38924694	41410023	0.0778	427
13	41426267	45602355	0.1285	733
13	45606448	51060533	0.081	956
13	51070214	51269033	0.1253	30
13	51273130	51349850	0.5595	27
13	51354340	51423054	0.1682	15
13	51429791	51483678	0.4809	7
13	51486815	53742120	0.0953	407
13	53755412	75713911	0.1726	2282
13	75718137	81396797	0.0905	788
13	81417735	94867826	0.1642	1469
13	94871308	98595580	0.0782	695
13	98599596	104075929	0.0415	1066
13	104083670	109249951	0.1196	567
13	109257434	113219512	0.051	631
13	113223769	115107245	-0.0126	350
14	19376762	20502940	-0.3957	43
14	20512842	20571401	0.149	10
14	20582059	20745095	-0.4159	32
14	20754595	20802272	0.0792	19
14	20805115	20875310	-0.4946	20
14	20880746	23229612	0.1232	502
14	23237589	24912364	0.0653	342
14	24925385	30361288	0.1692	583
14	30366077	32830929	0.1174	402
14	32836845	33792739	0.1637	195
14	33797063	39780117	0.0993	997
14	39783134	41787504	0.1393	149
14	41793382	42068723	0.3834	24
14	42075453	49958953	0.1421	793
14	49973776	50061016	0.4646	14
14	50064260	50176571	0.134	24
14	50183001	54875298	0.0959	747
14	54875477	60047954	0.053	889
14	60052486	64430700	0.0847	739
14	64434440	64470034	0.7116	9
14	64473934	67323167	0.4555	490
14	67333561	67449489	0.0679	23
14	67453057	68405559	0.4438	209
14	68409163	68981584	-0.4565	122
14	68985568	78769514	0.4182	1892
14	78775394	90381459	0.4842	1494
14	90386270	93609142	0.393	646
14	93618178	100568816	0.4424	1033
14	100571169	104992852	0.3872	909
14	104996963	105133748	0.663	28
14	105142894	106526266	0.3163	232
14	106531557	106768453	0.8755	31
14	106772041	107287505	0.4719	98
15	20102541	22756709	-0.166	88
15	22765628	35459991	-0.4556	1771
15	35465993	40072127	-0.7199	592
15	40075470	40625153	-0.7998	123
15	40628386	40667333	-11212	12
15	40671929	50389968	-0.7322	1859
15	50399128	50427567	-17428	8
15	50431866	74182845	-0.7521	4359
15	74187845	74305036	-11911	27
15	74308963	102394710	-0.7425	4675
15	102399760	102480888	-0.196	5
16	93628	628939	0.056	108
16	633597	1412865	-0.0445	149
16	1421108	2207456	0.0563	160
16	2210351	2241182	-0.2577	7
16	2248552	2841269	0.0295	106
16	2849908	3641123	0.088	152
16	3649887	3672598	0.3954	5
16	3674286	4021542	0.0951	66
16	4026581	5301942	0.0403	225
16	5348722	11098095	0.1104	849
16	11102191	11231125	-0.4045	28
16	11237852	31955135	0.0881	2798
16	32471625	59056504	0.0065	1951
16	59066428	66098014	0.0736	624
16	66117416	69238987	-0.0286	613
16	69245922	69304080	-0.3889	15
16	69308738	69942298	-0.0075	133
16	69944984	69976962	-0.1977	15
16	70048808	70125181	0.0782	8
16	70128195	70193942	-0.3222	8
16	70280883	70478460	-0.0742	43
16	70483059	70834000	-0.5033	72
16	70839601	71167245	-0.1909	14
16	71205672	73549652	-0.5019	352
16	73554745	77912848	-0.4384	593
16	77918547	78437672	-0.5038	104
16	78445571	78459295	-1414	4
16	78466362	78620872	-45187	27
16	78625861	79009057	-14332	72
16	79015710	82920558	-0.4624	530
16	82926663	83463890	-14239	108
16	83469809	87889547	-0.478	748
16	87904877	87971998	0.1416	8
16	87977509	88710656	-0.0204	89
16	88714940	88778340	-0.3459	15
16	88785985	89369211	-0.0261	107
16	89376186	89398694	-0.4455	6
16	89403135	90163114	0.0261	156
17	47546	1959657	0.0582	381
17	1963124	26113910	-0.4455	3357
17	26120287	30135129	-0.398	753
17	30137075	30142017	-0.0063	3
17	30143833	30262956	-0.3845	26
17	30289911	32385091	-0.269	402
17	32394112	32858733	-0.428	58
17	32876171	32954915	0.0325	15
17	32958056	36573051	-0.4335	524
17	36578268	40881014	-0.5462	846
17	40887394	40904742	-2774	5
17	40910621	81108062	-0.1361	6401
18	14316	14978134	-0.1907	2213
18	15072735	31659244	0.2007	1797
18	31666325	31730206	0.6455	13
18	31733233	33507637	0.2183	258
18	33515212	40396404	0.1726	727
18	40402263	42437315	0.2167	200
18	42441709	43286858	0.8545	126
18	43293620	43435785	0.5377	38
18	43441088	43818386	0.1412	70
18	43823120	44447514	0.5361	107
18	44457858	45423225	0.6139	138
18	45428356	45933313	0.5251	69
18	45953441	46074744	10519	14
18	46079917	47753653	0.5452	298
18	47763851	47802768	0.3245	8
18	47810513	48069652	-0.2889	31
18	48069593	50332445	-0.3709	305
18	50340841	51240146	-0.2769	150
18	51259987	51486368	-11899	11
18	51516889	54134880	-0.3241	308
18	54150336	54214917	0.2907	3
18	54235316	62079166	-0.3504	1185
18	62088545	70866904	-0.2832	822
18	70874102	72351388	-0.3617	162
18	72357349	72721380	-1267	74
18	72726415	78010032	-0.355	764
19	259395	19699438	-0.1159	3886
19	19703497	19748113	0.1674	9
19	19751495	21746048	0.4107	291
19	21749989	24366074	-0.08	320
19	27853207	28419244	0.2798	16
19	28431784	28713443	-0.9344	18
19	28727825	29993707	-0.4937	151
19	29998724	31433571	-0.1696	179
19	31448423	45255236	0.339	2300
19	45258255	51454441	0.278	1251
19	51459904	54402720	0.3428	631
19	54405781	56384205	0.6683	369
19	56388347	56388401	0.035	5
19	56391396	57211442	0.7146	163
19	57221883	57669059	12747	76
19	57671961	57775778	-0.2097	22
19	57780334	58528678	0.3069	158
19	58534319	58595237	0.7244	15
19	58599307	59047185	0.239	97
19	59057042	59095418	0.105	10
20	67778	32872383	-0.313	4507
20	32876643	62949149	0.0785	4808
21	9832448	14420674	-0.1702	37
21	14513884	18075132	0.0417	531
21	18081105	27066463	0.1073	1138
21	27071174	27943451	-0.0068	169
21	27946129	30452517	0.0769	283
21	30457451	38512877	0.0044	1650
21	38517340	38520847	-0.8775	2
21	38525923	44236675	0.0188	1189
21	44237499	47977171	-0.0453	806
21	47983692	48098603	0.0458	28
22	16133474	19699800	0.0199	489
22	19702774	22065700	-0.0364	380
22	22069249	24337667	0.0212	473
22	24347959	24405300	-0.3679	11
22	24406990	27860314	0.0057	796
22	27863589	29121120	0.0661	282
22	29127855	30572839	0.0118	325
22	30575213	47297609	-0.1065	3621
22	47303158	47377859	0.4739	17
22	47381306	48910248	-0.0966	255
22	48914944	49953340	0.4008	198
22	49958215	51224252	-0.1279	270
X	61091	1558421	-0.3917	391
X	1559743	1566850	0.6657	3
X	1569356	8590043	-0.3912	1122
X	8593486	25323709	-0.4323	2667
X	25337964	32172447	-0.3893	981
X	32175347	34761265	-0.2821	380
X	34776210	48923131	-0.4177	1990
X	48928825	48942873	-42092	4
X	48949306	81613609	-0.423	3289
X	81660268	84184306	-0.3191	251
X	84189686	87292534	-0.3983	416
X	87303161	87314924	0.7785	2
X	87318268	109353575	-0.4031	2482
X	109358110	109515685	-43246	33
X	109522397	112776395	-0.4798	510
X	112787783	117252737	-0.3912	535
X	117259873	123867972	-0.4536	991
X	123871038	136328213	-0.3997	1755
X	136342979	148568845	0.5262	1351
X	148572165	152697477	0.4311	663
X	152702218	153254143	0.2796	118
X	153261198	155226048	0.4052	347
X	155228914	155257126	-0.202	10
Y	2650450	59031480	0.0403	1274

## Sheet: HaCaT_vs_12878
		CBS Segments of array CGH data HaCaT vs 12878
	chromosome coordinates refer to hg19
chromosome	start	stop	average ratio/CBS segment	oligos/segment
1	564424	6976647	-0.1233	930
1	6982100	7087071	0.8236	21
1	7096384	55085250	-0.1371	8190
1	55092291	55093357	3.9575	2
1	55103579	72768914	-0.14	2897
1	72773396	72795480	5.0945	4
1	72817094	145398568	-0.1672	6771
1	145401438	208400878	0.1573	9744
1	208406616	209525523	0.3451	88
1	209542584	209635359	1.0664	25
1	209645905	241680610	0.2691	4982
1	241685334	244027216	0.1692	383
1	244033798	244033857	-0.5632	5
1	244042848	245634397	0.2302	274
1	245642873	245647443	1.421	2
1	245653516	248158998	0.2316	489
1	248165114	248727988	0.0371	88
1	248738898	248808452	0.9667	14
1	248811782	249218792	0.1546	49
2	17019	89160192	-0.1375	12995
2	89163862	89230801	4.8709	14
2	89234600	89312590	3.0436	8
2	89429843	117959715	-0.1205	2880
2	117979245	118111203	-1.53	7
2	118137847	118207105	-0.2267	7
2	118249154	118422291	-1.5068	14
2	118440661	243041364	-0.1329	17543
3	62075	7766160	-0.762	1147
3	7770630	14720384	-0.6112	1143
3	14723757	24209826	-0.7271	1305
3	24215000	53513704	-0.6384	4567
3	53517908	90309067	-0.7094	4974
3	93538467	162504822	0.1936	9888
3	162514534	162619141	-0.8096	14
3	162630179	192870680	0.2064	4294
3	192876188	192879637	4.9575	2
3	192885451	195354183	0.1667	471
3	195419168	195456540	-0.644	12
3	195457709	197845254	0.2221	430
4	45882	3521789	-0.6182	620
4	3527157	3580319	0.4256	9
4	3584553	3631805	0.0088	9
4	3636834	7692707	-0.6696	661
4	7700290	9738793	-0.4977	262
4	9766686	28967318	-0.6601	2246
4	28992834	29029856	-4.501	3
4	29042108	34757451	-0.6401	397
4	34787128	34814779	-3.886	3
4	34833500	69438240	-0.697	3819
4	69456442	69483277	-4.0062	4
4	69608683	173422584	-0.6889	13548
4	173426479	173429556	-4.6213	6
4	173436383	184601746	-0.6996	1290
4	184605094	187268079	-0.8161	468
4	187275868	190916678	-0.6674	482
5	26142	144838919	-0.1539	17886
5	144852491	147039519	-0.05	362
5	147049557	147218391	0.266	35
5	147223546	148797991	-0.0471	287
5	148801512	148892837	0.3693	26
5	148898275	180712263	-0.1596	4552
6	154130	291594	-0.0662	23
6	299363	378956	-0.9451	18
6	384100	451727	-0.5207	13
6	459017	4356111	-0.1487	662
6	4365687	4431844	0.6504	11
6	4437821	12970329	-0.2106	1250
6	12974593	13232686	-0.4596	59
6	13235912	17001496	-0.2525	514
6	17013088	23021549	-0.1293	817
6	23035413	29833846	-0.211	1159
6	29842826	29902314	0.8977	10
6	29913929	29954988	0.3516	8
6	29961389	32450744	-0.1132	497
6	32455274	32521929	2.1782	10
6	32526999	170911240	-0.1921	19177
7	44944	57593744	0.5391	8173
7	57621360	159118566	-0.1155	16162
8	161472	39214817	0.0021	5568
8	39222367	39386158	-0.5813	30
8	39392475	52042668	-0.0127	1149
8	52060452	55854108	0.6529	498
8	55864647	86842254	-0.0213	3853
8	86847986	88361167	0.6884	253
8	88365946	146294098	0.0139	7880
9	204193	23348594	-0.7161	3406
9	23363267	23375985	-3.4005	2
9	23387660	43686974	-0.6495	2052
9	43704910	141025921	0.684	10856
10	136361	135434178	0.1212	19304
11	200215	134945165	0.2628	19535
12	87496	9624859	-0.0201	1638
12	9637323	9691488	3.748	7
12	9698458	34371623	-0.0095	3664
12	34382906	46350373	-0.1979	1127
12	46354274	80618958	-0.111	5226
12	80624821	84105922	-0.2182	472
12	84131852	88292480	-0.1184	434
12	88326050	89831174	-0.0099	160
12	89833852	128756577	-0.1522	5834
12	128774220	129611356	-0.4321	133
12	129616497	133779076	-0.1453	749
13	19296544	101251312	0.1723	11592
13	101255898	110941017	0.2939	1349
13	110945698	115107245	0.2107	713
14	19376762	20420849	-0.6255	35
14	20427183	106327993	0.1659	13552
14	106331956	106990336	3.118	92
14	106994552	107032628	0.8381	7
14	107038150	107287505	0.0507	55
15	20102541	35537222	0.1769	1869
15	35541342	37726781	0.5908	290
15	37739875	39135277	0.4193	174
15	39152068	40295915	0.5993	169
15	40300392	70605020	0.4593	5647
15	70616224	73846909	0.5199	603
15	73850337	74315103	0.7146	90
15	74320009	76883762	0.4546	514
15	76893283	76893443	-2.7135	2
15	76909072	78863764	0.3439	352
15	78869164	80793401	0.4318	330
15	80796676	81030306	0.7233	44
15	81033125	87077646	0.4677	922
15	87080426	87813437	0.6303	122
15	87833533	87865813	-0.5843	3
15	87891864	98417331	0.4846	1628
15	98421197	98844626	0.6757	69
15	98855032	101004278	0.4125	412
15	101009658	101621069	0.587	116
15	101622610	102480888	0.4321	164
16	93628	5496388	0.151	1001
16	5506122	13747719	0.0721	1244
16	13755527	21119750	0.1431	883
16	21122909	31955135	0.0722	1525
16	32471625	78366402	0.1867	4531
16	78372097	78381281	5.0917	3
16	78387160	81980285	0.1962	512
16	81983434	82391779	0.7579	57
16	82415299	90163114	0.204	1312
17	47546	8405133	0.2025	1593
17	8408182	11735466	0.0889	594
17	11740070	21179365	0.1663	1367
17	21182748	30322644	0.1058	971
17	30326899	32483944	-0.0621	413
17	32487839	36593257	0.1455	584
17	36600347	40881014	0.3151	843
17	40887394	40904742	2.2632	5
17	40910621	44210822	-0.0768	569
17	44214735	44351152	0.6484	17
17	44787180	46300855	-0.099	289
17	46304137	47895197	-0.1984	313
17	47898791	52161196	-0.0602	520
17	52189051	67831905	-0.1477	2556
17	67844904	81108062	-0.0749	2137
18	14316	124700	-0.2527	3
18	131700	15072794	-0.915	2211
18	18529851	78010032	0.0998	7677
19	259395	28419244	-0.129	4522
19	28431784	29977767	0.1528	166
19	29982900	31382941	-0.2447	180
19	31405968	35690925	-0.6159	613
19	35694764	35699183	0.0805	6
19	35703456	35847245	-0.6159	28
19	35852152	35861544	-1.6703	3
19	35864365	38698864	-0.6397	513
19	38701797	41939551	-0.5294	608
19	41945337	42129093	-0.8602	29
19	42132198	44290884	-0.529	312
19	44295174	58032463	-0.1126	2764
19	58032895	58034943	-1.5965	2
19	58039812	59095418	-0.1292	221
20	67778	1558438	0.504	257
20	1563715	1577359	-2.8515	4
20	1580899	5432786	0.4916	711
20	5432768	5921846	0.3231	82
20	5925489	7845618	0.4993	184
20	7850691	10213446	0.3721	400
20	10219835	26182157	0.4774	2279
20	26186206	29633811	-0.1874	14
20	29638711	62949149	0.4537	5385
21	9832448	11094138	0.1578	32
21	11114432	16042960	-0.4069	173
21	16048159	25839496	-0.2663	1333
21	25842188	27264931	-0.4199	205
21	27269816	48098603	-0.2428	4090
22	16133474	17283881	-0.0079	27
22	17290275	24337667	0.1923	1315
22	24347959	24395353	-0.5714	10
22	24405241	25552998	0.2303	240
22	25555820	27210464	0.1037	406
22	27213070	30565521	0.2229	756
22	30568119	51224252	-0.1669	4364
X	61091	2701332	-0.3781	779
X	2709027	73988840	0.2336	9414
X	73990442	97515706	0.1591	2042
X	97529082	154929332	0.243	7961
X	154933496	155257126	-0.3803	93
Y	2650450	9905743	-2.6625	465
Y	9925786	13213533	-0.378	12
Y	13942734	27328334	-2.6852	994
Y	28460973	59031480	-1.0602	48

## Sheet: HaCaT_SM_vs_12878
		CBS Segments of array CGH data HaCaT/SM_vs_12878
	chromosome coordinates refer to hg19
chromosome	start	stop	average ratio/CBS segment	oligos/segment
1	564424	2765252	-0.9808	314
1	2771708	6976647	-0.1992	616
1	6982100	7101811	0.6817	23
1	7105853	55085250	-0.1941	8188
1	55092291	55093357	3.546	2
1	55103579	72768914	-0.1605	2897
1	72773396	72795480	4.8152	4
1	72817094	74808558	-0.1549	173
1	74818957	76455553	-0.2477	256
1	76478240	76890734	-0.3679	79
1	76893876	79680637	-0.23	460
1	79697133	86186954	-0.1796	770
1	86191988	86195086	1.2505	2
1	86199985	94461769	-0.1907	1276
1	94465555	95015887	-0.0334	103
1	95019423	95028972	0.3578	6
1	95048829	96808710	-0.0653	212
1	96819419	97994780	-0.1912	186
1	98000984	99223505	-0.0625	182
1	99230386	102579999	-0.2555	482
1	102595342	106497352	-0.1492	283
1	106508508	108900263	-0.2497	286
1	108926313	108968593	2.0545	2
1	109014397	111661485	-0.1937	484
1	111665143	112471715	-0.3209	163
1	112478576	115289544	-0.2047	447
1	115292392	116866167	-0.1008	222
1	116889082	149063254	-0.1978	959
1	149079747	249218792	0.1846	15882
2	17019	446897	-0.138	62
2	453318	8779759	-0.2565	1040
2	8789269	22905809	-0.1822	1679
2	22922433	23274286	-0.2975	28
2	23290112	23875155	-0.4186	60
2	23880439	24516594	-0.2627	125
2	24520261	24544287	-1.1344	5
2	24548386	25745133	-0.3057	228
2	25749583	27656313	-0.2185	378
2	27659628	29177071	-0.0774	297
2	29180808	33062794	-0.2297	699
2	33068816	34303636	-0.3142	238
2	34311133	34688779	-0.2131	76
2	34697718	34730142	-1.057	7
2	34738177	59738672	-0.1771	3993
2	59749446	60957888	-0.3277	133
2	60961650	70783525	-0.2065	1530
2	70788847	70903393	0.1476	17
2	70912001	71955960	-0.2173	185
2	71970872	73142474	-0.0913	178
2	73146637	74503741	-0.2381	256
2	74508883	74576618	0.1999	15
2	74580924	74918152	-0.2552	76
2	74924843	78782131	-0.1655	492
2	78787522	81509992	-0.258	377
2	81509933	84801042	-0.124	244
2	84804466	89160192	-0.2402	577
2	89163862	89312590	4.0298	22
2	89429843	101233882	-0.2282	905
2	101238822	102979229	-0.093	294
2	102984488	117959715	-0.1879	1681
2	117979245	118111203	-1.1773	7
2	118137847	118207105	-0.3033	7
2	118249154	118398138	-1.1835	13
2	118422232	144743633	-0.203	3310
2	144751679	144838455	-1.1101	17
2	144844175	243041364	-0.1919	14216
3	62075	2237271	-0.1573	325
3	2240480	4759473	-0.2889	441
3	4765018	8460961	-0.1548	448
3	8465947	9048409	-1.0118	92
3	9057345	60360280	-0.2097	8005
3	60367507	60416652	-1.0248	11
3	60422896	60544760	-3.8019	25
3	60551364	90291702	-0.2115	3788
3	90309008	106901887	0.3484	1590
3	106912804	107368692	-0.2336	69
3	107372962	168856129	0.3283	8912
3	168863349	169365805	-0.1341	103
3	169371820	169798948	0.2971	84
3	169803088	172525668	0.363	482
3	172528512	172538403	-0.2173	6
3	172545535	177915132	0.3822	712
3	177940982	179993342	0.2496	318
3	180010415	180511081	0.6216	67
3	180521519	188806609	0.3397	1295
3	188819304	189588477	0.4883	121
3	189592668	189684755	1.7323	18
3	189688623	192870680	0.3438	420
3	192876188	192879637	5.002	2
3	192885451	193403951	0.3389	99
3	193407686	193413976	-0.5455	2
3	193417409	194400680	0.3786	167
3	194406140	195354183	0.2674	203
3	195419168	195454513	-0.5325	11
3	195456487	195546181	0.1046	17
3	195553573	195585866	0.5027	7
3	195591215	195740416	0.084	18
3	195747856	196787620	0.3193	203
3	196793590	197167830	0.4815	65
3	197177464	197845254	0.2895	121
4	45882	3535755	-0.2906	623
4	3574456	3631805	0.1862	15
4	3636834	7671306	-0.3241	655
4	7675365	8269985	-0.1471	127
4	8276386	11346318	-0.2904	319
4	11349651	16609794	-0.1837	611
4	16619420	19085914	-0.2813	284
4	19100354	25238612	-0.1548	788
4	25239992	27178520	-0.323	269
4	27190115	28967318	-0.1763	116
4	28992834	29029856	-4.561	3
4	29042108	34757451	-0.15	397
4	34787128	34814779	-4.538	3
4	34833500	69387115	-0.2134	3812
4	69392545	69483277	-2.3892	11
4	69608683	70985075	-0.1092	171
4	70994735	73979545	-0.2524	427
4	73984370	75772429	-0.0845	252
4	75792055	77920891	-0.2065	352
4	77924761	78639120	-0.1183	125
4	78647247	80402284	0.3208	287
4	80418371	87247773	-0.1813	1015
4	87253172	87514551	-1.125	44
4	87519718	173426538	-0.1834	10876
4	173429497	173429556	-5.5516	5
4	173436383	175187359	-0.2001	266
4	175192070	175981630	-0.0413	107
4	176006233	177414321	-0.2197	182
4	177429071	179975909	-0.1023	243
4	179989088	184618727	-0.2028	498
4	184622595	187268079	-0.3102	462
4	187275868	190519828	-0.1273	438
4	190530860	190916678	-0.3285	44
5	26142	226417	0.7068	30
5	241803	7634436	0.2648	964
5	7639686	8582426	-0.2973	112
5	8597424	11456292	0.2862	436
5	11460177	11460236	-1.5972	5
5	11465346	11673245	0.2627	42
5	11679299	13944218	0.4066	195
5	13951956	16841573	0.2871	450
5	16845129	31885967	0.3897	1426
5	31891932	36072370	0.2282	649
5	36081736	40410866	0.3495	584
5	40441340	45972996	0.2826	740
5	46100308	59481493	-0.1682	1315
5	59493142	59799206	0.257	42
5	59806227	87548782	-0.2012	3551
5	87552335	89534065	-0.3775	187
5	89544201	96269371	-0.1852	963
5	96273265	102191620	-0.2538	548
5	102198168	106902674	-0.1682	424
5	106907761	109702502	-0.2886	404
5	109708245	130093367	-0.1951	2454
5	130113270	130220806	0.8865	6
5	130242760	134792981	-0.2083	802
5	134797172	136460806	-0.096	230
5	136466671	139741563	-0.2605	599
5	139744099	141076783	-0.1549	269
5	141082661	178706458	0.2959	5372
5	178711746	180712263	-0.2505	349
6	154130	255409	-0.3818	16
6	259881	291594	0.077	7
6	299363	378956	-1.1668	18
6	384100	780761	-0.3672	70
6	794273	3933095	-0.1744	537
6	3939209	4008723	0.6611	17
6	4018128	4356111	-0.1279	51
6	4365687	4437880	0.4446	12
6	4450082	4781576	-0.1181	55
6	4784693	6313643	-0.2861	273
6	6318938	7266135	-0.2421	133
6	7269672	7792889	-0.0837	92
6	7797658	13970236	-0.2172	898
6	13978235	17474337	-0.3054	427
6	17479222	17597990	-0.1738	25
6	17605080	18565451	-0.0514	185
6	18567127	20919550	-0.1652	298
6	20922535	21040431	-1.066	25
6	21043768	29842885	-0.2296	1388
6	29854870	29902314	0.7056	9
6	29913929	29954988	0.1506	8
6	29961389	32450744	-0.2004	497
6	32455274	32521929	2.3121	10
6	32526999	112343408	-0.2006	10632
6	112355152	118016721	0.4017	676
6	118024124	119962083	0.2539	299
6	119978573	129734142	0.3942	1411
6	129737392	133557506	0.2786	584
6	133561063	143891313	0.3264	1477
6	143904007	166246864	0.2635	3383
6	166255399	169059443	0.1834	446
6	169062414	170911240	0.2719	269
7	44944	183615	0.8468	26
7	190585	1818849	0.6195	223
7	1828396	1832486	1.9615	2
7	1844367	3258015	0.6144	270
7	3272602	3965563	0.7518	128
7	3969060	5662869	0.6066	284
7	5667980	6522389	0.7352	133
7	6531575	6861119	0.6198	46
7	6870884	7753908	0.3637	110
7	7759658	9145132	0.2494	214
7	9155395	11445872	0.356	231
7	11450032	14429304	0.4164	395
7	14437193	18106124	0.4938	565
7	18125585	20766782	0.399	362
7	20773076	78655036	0.3135	7225
7	78657843	85420011	0.4756	861
7	85434791	100324974	0.3471	2306
7	100333268	100337114	-3.4225	2
7	100341655	159118566	0.3227	10954
8	161472	30748085	-0.183	4445
8	30775975	31497313	0.282	75
8	31502469	32616853	0.5696	222
8	32621890	39226386	0.3425	827
8	39234992	39356881	-0.1921	23
8	39362828	39408971	0.1899	8
8	39416498	40440475	0.4723	130
8	40443459	49073857	0.2912	670
8	49091300	50262538	0.5419	108
8	50268795	51024976	0.3744	81
8	51031424	51035969	1.2987	6
8	51039937	52042668	0.4019	151
8	52060452	55854108	1.0218	498
8	55864647	56097345	0.292	28
8	56101010	56147142	0.8213	10
8	56150183	56186639	0.4076	8
8	56192912	57382568	0.2142	202
8	57386858	58878365	0.3556	136
8	58883606	59356817	0.186	68
8	59360370	61197321	0.3486	200
8	61204542	62479746	0.2178	188
8	62489264	63535874	0.4667	139
8	63541594	70373873	0.3337	951
8	70379159	71556437	0.2271	196
8	71559402	81417619	0.3335	1118
8	81422563	86548090	0.416	608
8	86842195	88357734	1.111	253
8	88361108	146294098	0.3408	7881
9	204193	23348594	-0.1983	3406
9	23363267	23375985	-3.752	2
9	23387660	43686974	-0.1962	2052
9	43704910	72001199	0.5377	195
9	72007275	109078408	0.675	5289
9	109087709	109538143	0.2792	52
9	109564685	115420945	0.7032	955
9	115426736	117073702	0.587	292
9	117079086	117086334	-0.1367	3
9	117093018	117407976	0.5571	58
9	117415003	119419531	0.751	295
9	119422945	119478493	-0.0091	12
9	119484432	124820173	0.6816	713
9	124828378	141025921	0.5919	2992
10	136361	82876632	-0.195	11285
10	82883786	82891283	-5.0665	2
10	82897174	135434178	-0.1984	8018
11	200215	9338441	0.2331	1687
11	9341652	16865856	0.3737	1169
11	16873547	22727016	0.2963	972
11	22731939	31061753	0.4132	935
11	31068171	33277317	0.3225	371
11	33280396	33895328	0.2261	95
11	33902330	33903444	-0.1834	7
11	33908706	34139691	0.2218	29
11	34145871	36596011	0.3497	440
11	36599372	43010287	0.3898	521
11	43031769	44249764	0.2764	199
11	44255643	44255702	-0.672	5
11	44262356	55834037	0.2831	958
11	55837305	56667870	0.4112	154
11	56672324	66704236	0.272	1879
11	66712836	66718240	2.2155	2
11	66721519	83886757	0.2895	2600
11	83889549	90407290	0.351	962
11	90418641	91116778	0.5294	80
11	91138165	104654343	0.3738	1780
11	104666540	134945165	-0.2421	4689
12	87496	5169696	0.2618	921
12	5175114	6909941	0.369	294
12	6919392	9624859	0.2533	423
12	9637323	9691488	4.0297	7
12	9698458	39233768	0.3651	3758
12	39238668	43017521	0.6811	566
12	43021482	43026270	1.594	2
12	43031056	45747247	0.7139	377
12	45752353	46287359	-0.2351	75
12	46290601	70820980	-0.1808	3946
12	70824942	80293946	-0.1138	1260
12	80298399	86281762	-0.2066	702
12	86288447	89851649	-0.0584	401
12	89855142	91332441	-0.1924	125
12	91337149	91621113	-0.0295	55
12	91643465	98854294	-0.1998	992
12	98860918	98959431	-0.2577	18
12	98964569	99000591	-1.096	10
12	99007493	128790595	-0.2336	4634
12	128798672	129591111	-0.4359	126
12	129595691	133779076	-0.244	753
13	19296544	19576452	-0.2782	20
13	19583361	21013860	-0.1216	229
13	21018101	23692245	-0.2322	398
13	23699999	54433080	0.2999	5221
13	54438146	110941017	0.3723	7073
13	110945698	115107245	0.2738	713
14	19376762	20427242	-0.9368	36
14	20465947	20875310	-0.1359	89
14	20880746	64434499	0.3184	6401
14	64439329	64467245	1.1463	7
14	64469975	64711970	0.6853	65
14	64716278	64806824	1.0421	20
14	64812788	67323167	0.6442	406
14	67333561	67449489	0.3789	23
14	67453057	68405559	0.6631	209
14	68409163	68981584	-0.2289	122
14	68985568	80244341	0.6063	2212
14	80249161	81753813	0.6905	252
14	81759152	87464269	0.7739	492
14	87480160	89163287	0.6778	216
14	89168802	93592616	0.5439	858
14	93603795	94827068	0.6491	235
14	94832223	98815883	0.5312	542
14	98819087	103831261	0.62	936
14	103838907	103877187	1.0542	11
14	103881630	104508390	0.6529	135
14	104517193	104988578	0.4883	84
14	104992793	105127910	0.855	27
14	105130812	106263147	0.5262	197
14	106267622	106327993	1.2797	12
14	106331956	106990336	3.4399	92
14	106994552	107022520	1.4502	6
14	107032582	107287505	0.5375	56
15	20102541	22107506	0.0417	52
15	22304596	22578630	0.4673	35
15	22756650	29852218	-0.2511	939
15	29856529	30276969	-0.0086	74
15	30285843	35740179	-0.2218	799
15	35746986	37373594	-0.0694	233
15	37376487	50389968	-0.1954	2313
15	50399128	50427567	-1.1346	8
15	50431866	76883762	-0.2095	4903
15	76893283	76893443	-3.9975	2
15	76909072	80580102	-0.2693	647
15	80589502	102480888	-0.1991	3515
16	93628	11098095	0.2302	1827
16	11102191	11231125	-0.3119	28
16	11237852	33463017	0.2107	2815
16	33465513	33630726	0.7194	13
16	33651706	33961233	-0.2097	6
16	34197413	48587596	0.2497	455
16	48595986	51222861	0.1375	347
16	51231504	55314082	0.2565	440
16	55320395	55695483	0.4252	60
16	55704815	59744700	0.2349	664
16	59750881	60358548	0.4176	61
16	60365279	65069453	0.2865	391
16	65072470	66369019	0.3664	140
16	66375590	70503101	0.2116	821
16	70507381	78366402	-0.229	1116
16	78372097	78381281	3.9343	3
16	78387160	78459295	-0.5627	15
16	78466362	78620872	-4.0822	27
16	78625861	79009057	-1.2181	72
16	79015710	81991597	-0.2071	404
16	81996980	82391779	0.3891	51
16	82415299	82920558	-0.2014	75
16	82926663	83463890	-1.1039	108
16	83469809	85342231	-0.1971	351
16	85348928	86774698	-0.3107	218
16	86784941	87889547	-0.1734	179
16	87904877	90163114	0.2288	381
17	47546	1952633	0.2836	378
17	1955398	44210822	-0.2236	6561
17	44214735	44351152	0.7231	17
17	44787180	46405798	-0.2002	309
17	46410502	47892178	-0.304	292
17	47895138	52161196	-0.1499	521
17	52189051	64788123	-0.2261	2040
17	64789735	64854996	0.388	17
17	64861451	67633509	-0.2292	485
17	67647766	69086337	-0.08	132
17	69107506	69473828	0.0893	32
17	69497178	70870389	-0.1072	162
17	70876723	81108062	-0.2055	1825
18	14316	124700	-0.2037	3
18	131700	14101582	-1.0932	2159
18	14101869	15072794	-0.679	52
18	18529851	18978578	0.4733	80
18	18983912	21224147	0.3432	349
18	21229142	21776176	0.4228	108
18	21780630	25029649	0.2881	456
18	25033860	29225449	0.4424	401
18	29229200	31659244	0.3043	402
18	31666325	31730206	0.7004	13
18	31733233	34573303	0.3373	456
18	34576844	36540552	0.227	176
18	36561713	39024277	0.3709	194
18	39045863	41206594	0.2637	249
18	41221713	42437315	0.428	110
18	42441709	43301228	1.0034	129
18	43305236	43435785	0.7595	35
18	43441088	43813909	0.3743	69
18	43818327	45933313	0.7113	315
18	45953441	46074744	1.2176	14
18	46079917	47763910	0.7219	299
18	47769420	47802768	0.3886	7
18	47810513	72351388	-0.1848	2977
18	72357349	72721380	-1.1588	74
18	72726415	78010032	-0.2605	764
19	259395	19699438	-0.218	3886
19	19703497	21746048	0.2395	300
19	21749989	28302247	-0.2665	326
19	28315299	32873003	-0.3502	483
19	32876308	35690925	-0.2654	486
19	35694764	35694823	0.5156	5
19	35699124	35847245	-0.3416	29
19	35852152	35861544	-1.459	3
19	35864365	44295233	-0.2766	1463
19	44300485	45427674	0.272	225
19	45431107	54168373	0.1751	1767
19	54170842	54393511	0.2645	77
19	54398787	57205023	0.5139	538
19	57211383	57669059	1.0382	77
19	57671961	57775778	-0.3266	22
19	57780334	58528678	0.1143	158
19	58534319	58595237	0.4455	15
19	58599307	59095418	0.127	107
20	67778	1558438	0.1788	257
20	1563715	1577359	-3.51	4
20	1580899	10494940	0.196	1435
20	10504045	11822205	0.3743	138
20	11830060	18494785	0.2222	1029
20	18504970	18632899	-0.3275	26
20	18639162	20257853	0.2645	262
20	20259807	21800424	0.1158	232
20	21810074	22732365	0.2363	79
20	22738498	24473833	0.3051	237
20	24478450	25130054	0.1203	95
20	25140219	26187794	0.2584	125
20	26191120	26213170	-0.1793	10
20	26225123	30688718	0.2359	165
20	30691839	32016344	0.1133	262
20	32020169	32037695	-0.42	5
20	32044971	32837318	0.1959	140
20	32842655	62949149	0.5846	4815
21	9832448	16269496	-0.2608	244
21	16286146	25292082	-0.1369	1252
21	25303376	27960660	-0.2766	383
21	27964351	30035465	-0.0709	223
21	30043939	48098603	-0.2183	3731
22	16133474	24337667	0.2319	1342
22	24347959	24390254	-1.025	9
22	24395305	25558527	0.2662	243
22	25561201	27205728	0.1517	403
22	27210405	30550232	0.2773	753
22	30553654	48915003	-0.2354	3901
22	48919883	49943525	0.1786	195
22	49948240	50546880	-0.2334	122
22	50552774	50579476	0.0639	10
22	50585430	51224252	-0.2487	140
X	61091	2698172	-0.85	778
X	2701273	48923131	-0.1636	6755
X	48928825	48942873	-2.8853	4
X	48949306	102623999	-0.2004	5339
X	102627325	108363771	-0.0921	964
X	108375198	109353575	-0.198	138
X	109358110	109515685	-3.6147	33
X	109522397	113161299	-0.2257	538
X	113166381	115926707	-0.0383	388
X	115944547	136328213	-0.1999	2865
X	136342979	154929279	0.702	2395
X	154929284	155257126	-0.1802	94
Y	2650450	9905743	-3.0235	465
Y	9925786	13942793	-0.7585	13
Y	13992304	27328334	-3.021	993
Y	28460973	59031480	-1.2008	48
