# Supplementary material for: Genomic Adaption and Mutational Patterns in a HaCaT Subline Resistant to Alkylating Agents and Ionizing Radiation
Source: Int J Mol Sci. 2021 Jan 24;22(3):1146. doi: 10.3390/ijms22031146 (PMC7865644; doi:10.3390/ijms22031146)
Supplement: Supplementary file 1 [file ijms-22-01146-s001.zip › Supplementary Table 4.xlsx]

## Sheet: Supplemtary Table 3
Supplementary Table 4: Coordinates of 75 HaCaT/SM sepcific chromosomal breakpoints at base resolution
Genomic coordinates refer to hg19. Only breakpoints with at least three independent breakpoint spanning reads are shown.
chr1	54759566
chr1	54826162
chr1	54912991
chr1	183285937
chr1	247095055
chr1	247095088
chr10	65230347
chr10	65308444
chr10	75917561
chr10	91659782
chr10	91747319
chr11	104629351
chr11	104637198
chr12	45747395
chr12	64448812
chr12	64556630
chr12	120037012
chr12	120051705
chr14	64436819
chr14	67326096
chr14	68406080
chr14	68984072
chr14	82961814
chr14	82989022
chr15	50392312
chr15	50431098
chr15	101156197
chr15	101366678
chr16	3643437
chr16	3683204
chr16	11098592
chr16	11234231
chr16	78384899
chr16	78465122
chr18	46076880
chr18	47805380
chr18	51253116
chr18	51506470
chr18	72354212
chr18	72722522
chr2	144744258
chr2	144744259
chr2	200025377
chr2	200042982
chr20	10454242
chr20	10500956
chr20	32869213
chr20	32872591
chr22	47298315
chr22	47381192
chr22	48913970
chr22	49956887
chr3	8464062
chr3	9050624
chr3	61931782
chr3	62067080
chr4	87251010
chr4	87515535
chr4	91780236
chr4	91869857
chr4	175244845
chr4	175437185
chr5	7638951
chr5	8596755
chr5	66638384
chr5	67995925
chr7	7020670
chr7	24268532
chr7	24289254
chr7	110723519
chr7	110826335
chr8	5968310
chr8	6016526
chrX	109357467
chrX	109521582
