# Supplementary material for: Genomic Adaption and Mutational Patterns in a HaCaT Subline Resistant to Alkylating Agents and Ionizing Radiation
Source: Int J Mol Sci. 2021 Jan 24;22(3):1146. doi: 10.3390/ijms22031146 (PMC7865644; doi:10.3390/ijms22031146)
Supplement: Supplementary file 1 [file ijms-22-01146-s001.zip › Supplementary Table 5.xlsx]

## Sheet: Tabelle1
Supplementary Table 5: Sequence Read Statistic
	HaCaT	HaCaT/SM
Total Reads	909525746	749250016
Reads Mapped: Unique	893765774	736919966
Reads Mapped: Ambigous	14257922	10627452
Reads Unmapped	1502050	1702598
Both Mates Mapped	453935446 (99.8%)	373703906 (99.8%)
Bases Mapped	54124902315	44555988964
Mean Read Length	121.2	121.2
Mismatches	0.4	0.4
Ref Bases Covered	2909234026	2906106218
Read Coverage Mean	37.7	31.1
